# Supplementary material for: A Detailed Clinical Case of Localized Prostate Tumors Treated with Nanoparticle-Assisted Sub-Ablative Laser Ablation
Source: Nanomaterials (Basel). 2024 Jul 28;14(15):1261. doi: 10.3390/nano14151261 (PMC11313886; doi:10.3390/nano14151261)
Supplement: Supplementary file 1 [file nanomaterials-14-01261-s001.zip]

Archive with 1 entries (1 files):
- nanomaterials-3088979-supplementary.pdf
